# Supplementary material for: Winter Conditions and Land Cover Structure the Subnivium, A Seasonal Refuge beneath the Snow
Source: PLoS One. 2015 May 29;10(5):e0127613. doi: 10.1371/journal.pone.0127613 (PMC4449108; doi:10.1371/journal.pone.0127613)
Supplement: S1 Data — (ZIP) [file pone.0127613.s001.zip]

Archive with 7 entries (7 files):
- Deciduous iButton Data-Compiled.csv
- Inside Greenhouse iButton Data- Compiled.csv
- Outside Greenhouse iButton Data-Compiled.csv
- Prairie iButton Data-Compiled.csv
- Snow Data Compiled.csv
- Vegetation Data.csv
- Coniferous iButton Data-Compiled.csv
